# Supplementary material for: Evaluation of Physico-Mechanical Properties and Thermal Conduction to Energy-Saving Effects of Wood Compression Layered Structural Materials
Source: Polymers (Basel). 2023 Jul 28;15(15):3208. doi: 10.3390/polym15153208 (PMC10421106; doi:10.3390/polym15153208)
Supplement: Supplementary file 1 [file polymers-15-03208-s001.zip]

Archive with 1 entries (1 files):
- polymers-2467496-supplementary.pdf
